# Supplementary material for: A novel MLO protein CsMLO4 plays an essential role in cucumber resistance to target leaf spot
Source: Hortic Res. 2025 Sep 10;12(12):uhaf225. doi: 10.1093/hr/uhaf225 (PMC12679914; doi:10.1093/hr/uhaf225)
Supplement: Web_Material_uhaf225 [file web_material_uhaf225.zip]

Archive with 4 entries (4 files):
- Supporting Figures.docx
- Table S1.xlsx
- Table S2.xlsx
- Table S3.xlsx
