# Supplementary material for: A novel MLO protein CsMLO4 plays an essential role in cucumber resistance to target leaf spot
Source: Hortic Res. 2025 Sep 10;12(12):uhaf225. doi: 10.1093/hr/uhaf225 (PMC12679914; doi:10.1093/hr/uhaf225)
Supplement: Web_Material_uhaf225 [file web_material_uhaf225.zip › Table S1.xlsx]

## Sheet: Sheet1
Table S1. Resistance segregation ratio of hybrid offspring between susceptible mutant 24TN902 and resistant inbred line S06.
Materials	Plants tested	Resistant	Susceptible	Expected	χ2	χ2 0.05
M2	112	85	27	3:1	0.0119048	3.84146
F1 (24TN902×S06)	20	20	-	-
F2 (24TN902×S06)	97	72	25	3:1	0.00343643	3.84146
