# Supplementary material for: A novel MLO protein CsMLO4 plays an essential role in cucumber resistance to target leaf spot
Source: Hortic Res. 2025 Sep 10;12(12):uhaf225. doi: 10.1093/hr/uhaf225 (PMC12679914; doi:10.1093/hr/uhaf225)
Supplement: Web_Material_uhaf225 [file web_material_uhaf225.zip › Table S2.xlsx]

## Sheet: Sheet1
Table S2. Potential candidate genes in the CsMLO4-mediated C. cassiicola resistance pathway.
Gene ID	Log2 Fold Change				Description
	WT vs. Csmlo4	WT vs. WT+	Csmlo4 vs. Csmlo4+	WT+ vs. Csmlo4+
CsaV3_UNG223630	-1.81447	-0.783234	2.04048	1.02508	Receptor-like protein kinase
CsaV3_5G015460	-3.79124	-0.599927	4.42716	1.25191	nicotinamidase 1
CsaV3_7G002920	1.79574	-0.0701007	-2.05339	-0.173233	Unknown protein
CsaV3_6G038530	1.674	0.40882	-2.15701	-0.877421	NDR1/HIN1-like protein 12
CsaV3_4G032090	4.77566	0.220649	-4.12645	0.443653	Aldo/keto reductase family protein
CsaV3_6G002310	1.7373	0.302219	-1.78596	-0.336152	uncharacterized protein
CsaV3_4G024240	1.14835	-0.61726	-2.01134	-0.231144	dicarboxylate transporter 1
CsaV3_6G031030	1.16229	-0.670361	-2.0858	-0.238568	Bidirectional sugar transporter SWEET
CsaV3_2G016140	1.42138	0.0546824	-1.43551	-0.0541803	Heparan-α-glucosaminide N-acetyltransferase
CsaV3_5G020340	1.15786	-0.334141	-1.89238	-0.386163	Phytoene synthase
CsaV3_2G013640	-1.21604	0.242082	1.4016	-0.0422585	chlorophyllase-1-like
CsaV3_1G036530	1.14169	-0.681234	-1.52403	0.313206	shewanella-like protein phosphatase 1
CsaV3_4G028680	1.13796	0.288957	-1.13148	-0.268054	WD40 repeat
CsaV3_5G014840	1.29556	-0.523873	-1.69094	0.142385	MLP-like protein 328
CsaV3_2G006460	-3.4805	0.0948232	3.13379	-0.427165	Lipoxygenase
CsaV3_3G012890	1.66276	-0.278425	-2.37525	-0.419956	Early light-induced protein
CsaV3_5G011210	-1.80921	-0.91287	1.00782	0.126142	RNA-dependent RNA polymerase
CsaV3_2G028700	-1.41117	-0.141459	1.73197	0.476637	protein RADIALIS-like 4
CsaV3_3G033150	1.01104	-0.0839669	-1.44655	-0.337441	Non-specific lipid-transfer protein
CsaV3_3G016530	1.50991	-0.263255	-1.74598	0.0419537	Phosphatase 2C family protein
CsaV3_1G031460	1.55432	0.511695	-1.26191	-0.205129	Xyloglucan endotransglucosylase/hydrolase
CsaV3_4G029740	4.46943	-1.22352	-4.39283	1.30997	transcription factor bHLH100-like
CsaV3_5G027930	-1.42273	0.306677	1.68961	-0.0253913	Iron transporter
CsaV3_3G050020	1.16614	-0.268452	-1.44194	0.00673399	Ubiquitin ligase protein cop1
CsaV3_7G035000	1.59303	-0.345559	-2.36395	-0.41089	transcription factor bHLH87
CsaV3_3G015750	1.0965	-0.789721	-1.86567	0.0350044	MLP-like protein 43
CsaV3_7G023470	1.04035	-0.118513	-1.76769	-0.594954	Organ specific protein
CsaV3_6G008470	1.19701	0.0420974	-1.11175	0.0569228	Unknown protein
CsaV3_5G015450	1.0693	0.0598038	-1.44204	-0.418621	BAG family molecular chaperone regulator 1-like
CsaV3_2G035740	-1.03614	0.569504	1.39991	-0.19115	benzyl alcohol O-benzoyltransferase-like
CsaV3_4G004220	1.01338	-0.243964	-1.66873	-0.396154	Ubiquitin carboxyl-terminal hydrolase 12
CsaV3_1G002060	1.01958	-0.460425	-1.48873	0.00571496	Zinc finger protein, putative
CsaV3_5G025280	-1.0746	0.823238	1.89122	0.00809708	Phosphate transporter PHO1-like protein
CsaV3_5G011260	-1.02473	0.716372	1.98901	0.262396	SAM dependent carboxyl methyltransferase
CsaV3_5G025650	-1.26035	-0.536861	1.16606	0.457335	Kinetochore protein nuf2
CsaV3_2G002580	5.40616	1.96631	-4.39942	-0.950756	Unknown protein
CsaV3_3G003690	1.0662	-0.102853	-1.60465	-0.42121	(-)-germacrene D synthase-like
CsaV3_7G025140	-1.17276	0.214344	1.95786	0.585346	Vacuolar iron transporter-like protein
CsaV3_5G020330	1.81178	-0.754051	-3.2158	-0.635914	Unknown protein
CsaV3_5G000680	-1.49776	-0.273371	1.89287	0.68252	Bidirectional sugar transporter SWEET
CsaV3_1G006960	1.01762	-0.694428	-1.08862	0.638262	UDP-N-acetylglucosamine--N-acetylmuramyl- (Pentapeptide) pyrophosphoryl-undecaprenol N-acetylglucosamine transferase
CsaV3_5G035720	1.21209	-0.703076	-2.30341	-0.373324	uncharacterized protein
CsaV3_7G023660	-1.04344	0.390408	2.11973	0.699562	protein RADIALIS-like 2
CsaV3_5G012310	-1.76017	-0.134376	1.71724	0.10581	Myb family transcription factor
CsaV3_4G034320	2.76053	-1.28192	-4.10202	-0.0429282	Abscisic acid 8'-hydroxylase
CsaV3_1G011350	1.83408	0.530041	-1.14334	0.174067	exopolygalacturonase-like
CsaV3_6G008650	1.20166	0.228558	-1.27671	-0.289192	ethylene-responsive transcription factor ERF039-like
CsaV3_6G008370	1.87802	-1.3982	-2.48952	0.80086	Unknown protein
CsaV3_6G043300	1.50451	0.0662791	-1.62359	-0.171542	Lipase
CsaV3_4G007760	1.28785	0.278334	-1.54787	-0.525209	9-cis-epoxycarotenoid dioxygenase
CsaV3_3G042120	2.1018	-0.462856	-3.54422	-0.96792	α-dioxygenase 1
CsaV3_5G025590	-2.40658	-0.383952	2.29904	0.291681	Cysteine proteinase inhibitor
CsaV3_5G029570	2.04331	0.116443	-2.29174	-0.350411	WAT1-related protein
CsaV3_2G035570	2.42728	-2.06522	-	-	(-)-germacrene D synthase-like
CsaV3_5G038570	1.07493	-0.926846	-1.87949	0.13628	Unknown protein
CsaV3_3G033660	1.08308	0.194147	-1.10153	-0.197297	protein AIG1-like
CsaV3_3G044910	1.10737	-0.164868	-1.07891	0.20804	Unknown protein
CsaV3_3G044880	1.58545	-0.696691	-3.57559	-1.27824	calcium uniporter protein 4
CsaV3_2G004730	2.03297	-0.477365	-1.67517	0.853351	Terpene cyclase/mutase family member
CsaV3_6G003380	-2.38302	0.597079	3.02888	0.0623348	IST1-like protein
CsaV3_5G033010	1.54579	-1.34029	-2.21424	0.686509	Phosphate transporter PHO1-like protein
CsaV3_3G014440	1.21008	-1.23142	-2.85982	-0.403443	2-oxoglutarate (2OG) and Fe(II)-dependent oxygenase superfamily protein
CsaV3_3G001640	2.76652	-	-	-	glycine-rich cell wall structural protein 1.0-like
CsaV3_1G046020	1.04648	-0.420548	-1.88408	-0.402141	Ankyrin repeat family protein
CsaV3_3G001430	1.43584	0.989573	-1.15867	-0.698496	Calmodulin
CsaV3_5G015290	1.4141	-0.206017	-2.35579	-0.724156	Oxidoreductase
CsaV3_2G005280	-2.37292	-0.422716	2.302	0.365566	TMV resistance protein N-like
CsaV3_3G040510	1.18883	-0.41712	-1.75255	-0.131581	Unknown protein
CsaV3_2G009170	1.29105	-0.719748	-2.10959	-0.0841112	heat shock 70 kDa protein
CsaV3_3G010310	1.02267	0.00836936	-1.34384	-0.315088	protein ECERIFERUM 1-like
CsaV3_2G012080	-	-	-	-	9-cis epoxycarotenoid dioxygenase
CsaV3_3G001620	1.47126	0.308261	-2.03898	-0.86076	Glycine-rich protein-2
CsaV3_6G024050	2.2318	1.13883	-2.01155	-0.906026	Unknown protein
CsaV3_3G013640	3.86563	1.94032	-	-	Aquaporin-like protein
CsaV3_2G025220	-1.0572	0.260524	1.12157	-0.181547	vinorine synthase
CsaV3_6G003110	1.06477	0.441632	-1.32644	-0.6889	voltage-gated hydrogen channel 1
CsaV3_4G000290	3.07761	-0.954922	-	-	Trypsin inhibitor 1
CsaV3_7G027740	-2.25671	-0.543714	2.65061	0.953524	sucrose-binding protein-like
CsaV3_4G005690	1.06401	-0.770513	-2.10049	-0.252022	Unknown protein
CsaV3_1G038510	-1.44326	0.754657	1.78205	-0.401751	GATA transcription factor 16-like
CsaV3_6G042160	-1.04501	0.379377	1.64773	0.238563	Kinase family protein
CsaV3_7G001100	1.48088	-1.91364	-3.90427	-0.495483	Unknown protein
CsaV3_7G015040	1.32798	0.959629	-1.70802	-1.32326	Unknown protein
CsaV3_1G046010	2.96874	0.601345	-	-	Unknown protein
CsaV3_5G015310	1.07573	-0.672551	-2.1037	-0.340723	Pol polyprotein
CsaV3_3G016880	1.15655	-1.32092	-3.57979	-1.08825	stamen-specific protein FIL1-like
CsaV3_7G001370	1.1983	-0.686676	-1.72236	0.176918	O-methyltransferase family protein
CsaV3_1G009300	-1.15493	-0.0937732	1.3349	0.2888	30S ribosomal protein S21
CsaV3_5G023320	1.07637	-1.05597	-1.23496	0.910177	30S ribosomal protein S13
CsaV3_1G014270	1.4566	-1.93736	-3.97488	-0.563704	Histone H2B
