# Supplementary material for: A novel MLO protein CsMLO4 plays an essential role in cucumber resistance to target leaf spot
Source: Hortic Res. 2025 Sep 10;12(12):uhaf225. doi: 10.1093/hr/uhaf225 (PMC12679914; doi:10.1093/hr/uhaf225)
Supplement: Web_Material_uhaf225 [file web_material_uhaf225.zip › Table S3.xlsx]

## Sheet: Sheet1
Table S3. List of primers used in this study.
Name	Sequence (5'-3')
TN3G2_F	TCATCGGTTGAGGCATTTTTCTCTTC
TN3G2_R	CTGTTGCTGCTGTTTGCTTCTTTTTC
TN5R	AGAGTTGAAGCTCTCCTTTTATAGCCAAAGC
pRI101-GFP-CsMLO4_F	TTGATACATATGCCCGTCGACATGTCTGTTTTTTGTCTTTGCT
pRI101-GFP-CsMLO4_R	GCCCTTGCTCACCATGGATCCTCCTAGTGTTGCAGGCTTTA
pRI101-GFP-CsMYB_F	CATATGCCCGTCGACATGAGTAGTAATAGTTGTGGAAGAA
pRI101-GFP-CsMYB_R	GCTCACCATGGATCCTCGGCTACCACAAAGTGCCATCG
pTRV2-CsMLO4_F	AAGGTTACCGAATTCCCCTCGGAGGTAGTTCAAATG
pTRV2-CsMLO4_R	GAGACGCGTGAGCTCTCCTAGTGTTGCAGGCTTTATAAAT
pV190-CsMLO4_F	CCCGTCAGGACTTTACTTAATGGATCCCCCTCGGAGGTAGTTCAAATG
pV190-CsMLO4_R	CGACCTAGACCTATAACTGGATCCTCCTAGTGTTGCAGGCTTTATAAAT
CsMLO4_qF	CAACGATCCTGCAAGATTTAGG
CsMLO4_qR	AGAAGAAGAAAGGAAGACGTGT
CsMYB_qF	GAAAGGACTCACCATTTCACAC
CsMYB_qR	CATTTCACTGCTTGAATGGTGA
CsPR1_qF	GGCAGCCCAGACTTCTCAGC
CsPR1_qR	GCATCTCACTTTGGCACATCCTA
CsPR2_qF	AAGACAACATCCTCAACTTTGC
CsPR2_qR	CTGCTGAAAGAATTCCAGTGTG
CsPR3_qF	CATTTCTCTCATCCTTTGGCAG
CsPR3_qR	GATATCGAAATCAACGCCATCC
CsaV3_1G002060_qF	AAAATATTTAGTCACCGGCAGC
CsaV3_1G002060_qR	CCAAAGCTCAATTTCTTCACGA
CsaV3_1G011350_qF	GCAAGGAAAAAGAAGTGGTAGG
CsaV3_1G011350_qR	TCTTCAAAATGCATGTCTGTCG
CsaV3_1G031460_qF	ACAGAAACTTCAATGAGAACGC
CsaV3_1G031460_qR	ACGTCAGTGCAGTAATTGTAGA
CsaV3_7G023660_qF	AACTGAAGAGGAAGTCAAGAGG
CsaV3_7G023660_qR	TCTTTGGATAGGGAAAAGGGAC
CsaV3_2G005280_qF	GCAGTAGAATCATTGTGACGAC
CsaV3_2G005280_qR	GAAAGCATGCCAACTAAAAAGC
CsaV3_2G028700_qF	TCTTCATCTTCAAGCTGGAGTT
CsaV3_2G028700_qR	AGGAACTTTGCCAGTCTCAATA
CsaV3_2G035740_qF	TCTTAAATTCAAGGGACCCTCC
CsaV3_2G035740_qR	GTGTTGAACCATATTGTCGAGG
CsaV3_3G042120_qF	GAAGAATTCACCAGCGTGTATC
CsaV3_3G042120_qR	TCAGGATCAACTGTGACATCTC
CsaV3_3G010310_qF	ACAGAGCCAATTACATCTGTGA
CsaV3_3G010310_qR	ATGAACTCAAAGTTGCAGTGTC
CsaV3_3G001430_qF	ACGAACAGCAATGGATTAGTTG
CsaV3_3G001430_qR	CCATTCCCATCTCTATCGAACA
CsaV3_5G033010_qF	TACACGAGCGCGACATATAATA
CsaV3_5G033010_qR	CAACAAATCCGAACAAGCTGTA
CsaV3_5G025280_qF	TCAAGATTAGAAATGGCCCTCC
CsaV3_5G025280_qR	TCTTGTAATTCTGGGACCCATC
CsActin_qF	TCGTGCTGGATTCTGGTG
CsActin_qR	GGCAGTGGTGGTGAACAT
